# Supplementary material for: Routine genomic surveillance in a military healthcare facility detected a community-based Group A Streptococcus outbreak associated with grappling sports
Source: Infect Control Hosp Epidemiol. 2025 Nov 26;47(2):202–5. doi: 10.1017/ice.2025.10367 (PMC12926333; doi:10.1017/ice.2025.10367)
Supplement: Vargas-Cuebas et al. supplementary material 1 — Vargas-Cuebas et al. supplementary material [file S0899823X2510367Xsup001.xlsx]

## Sheet: Table S1
Table S1. Streptococcus pyogenes isolates from cases reported in a single military treatment facility between January 2024 and February 2025 associated patient metadata.
Isolate ID	MLST	emm type	emm cluster	AMR genes	Patient ID	Culture date	Sample type	Age	Sex
MRSN136128	82	92	E2	ant(6)-Ia, sat4, aph(3')-IIIa, tet(M)	P01	April, 2024	Skin	30	M
MRSN137296	82	92	E2	ant(6)-Ia, sat4, aph(3')-IIIa, tet(M)	P02	May, 2024	Skin	22	M
MRSN137298	82	92	E2	ant(6)-Ia, sat4, aph(3')-IIIa, tet(M)	P03	May, 2024	Skin	22	M
MRSN140752	82	92	E2	sat4, tet(M), aph(3')-IIIa, sat4, ant(6)-Ia	P04	July, 2024	Skin	30	M
MRSN140754	82	92	E2	ant(6)-Ia, sat4, aph(3')-IIIa, tet(M)	P05	July, 2024	Skin	47	M
MRSN141740	82	92	E2	tet(M), aph(3')-IIIa, sat4, ant(6)-Ia	P06	July, 2024	Skin	18	M
MRSN142545	82	92	E2	tet(M), aph(3')-IIIa, sat4, ant(6)-Ia	P07	July, 2024	Skin	43	M
MRSN142550	82	92	E2	tet(M), aph(3')-IIIa, sat4, ant(6)-Ia	P08	July, 2024	Skin	22	F
MRSN143697	82	92	E2	tet(M), aph(3')-IIIa, sat4, ant(6)-Ia	P09	August, 2024	Skin	33	M
MRSN144444	82	92	E2	ant(6)-Ia, sat4, aph(3')-IIIa, tet(M)	P10	July, 2024	Skin	20	M
MRSN144445	82	92	E2	ant(6)-Ia, sat4, aph(3')-IIIa, tet(M)	P11	July, 2024	Skin	32	M
MRSN144670	82	92	E2	ant(6)-Ia, sat4, aph(3')-IIIa, tet(M)	P12	August, 2024	Skin	28	M
MRSN144672	82	92	E2	ant(6)-Ia, sat4, aph(3')-IIIa, tet(M)	P13	August, 2024	Skin	22	M
MRSN144676	82	92	E2	tet(M), aph(3')-IIIa, sat4, ant(6)-Ia	P14	August, 2024	Skin	24	M
MRSN144933	82	92	E2	tet(M), aph(3')-IIIa, sat4, ant(6)-Ia	P15	September, 2024	Skin	24	M
MRSN145177	82	92	E2	ant(6)-Ia, sat4, aph(3')-IIIa, tet(M)	P16	September, 2024	Skin	40	M
MRSN146326	82	92	E2	tet(M), aph(3')-IIIa, sat4, ant(6)-Ia	P17	September, 2024	Skin	24	M
MRSN146462	82	92	E2	tet(M), aph(3')-IIIa, sat4, ant(6)-Ia	P18	September, 2024	Skin	23	M
MRSN146738	82	92	E2	ant(6)-Ia, sat4, aph(3')-IIIa, tet(M)	P19	October, 2024	Skin	31	F
MRSN146740	82	92	E2	ant(6)-Ia, sat4, aph(3')-IIIa, tet(M)	P20	October, 2024	Skin	27	M
MRSN147239	82	92	E2	tet(M), aph(3')-IIIa, sat4, ant(6)-Ia	P21	October, 2024	Skin	41	M
MRSN147383	82	92	E2	ant(6)-Ia, sat4, aph(3')-IIIa, tet(M)	P22	October, 2024	Skin	31	M
MRSN150348	82	92	E2	tet(M), aph(3')-IIIa, sat4, ant(6)-Ia	P23	November, 2024	Skin	59	M
MRSN150350	82	92	E2	aph(3')-IIIa, ant(6)-Ia, sat4, aph(3')-IIIa, tet(M)	P24	November, 2024	Skin	31	M
MRSN151853	82	92	E2	ant(6)-Ia, sat4, aph(3')-IIIa, tet(M)	P25	December, 2024	Skin	27	M
MRSN152788	82	92	E2	ant(6)-Ia, sat4, aph(3')-IIIa, tet(M)	P26	January, 2025	Skin	0	M
MRSN134643	49	75	E6		P27	April, 2024	Throat	31	M
MRSN136127	82	92	E2	ant(6)-Ia, sat4, aph(3')-IIIa, tet(M), erm(T)	P28	April, 2024	Blood	0	M
MRSN137124	458	28	E4		P29	May, 2024	Urine	28	F
MRSN137295	-	12	A-C4		P30	May, 2024	Other	40	F
MRSN137299	247	68.3	E2	tet(M), tet(M), erm(B)	P31	May, 2024	Skin	43	M
MRSN138674	15	3.1	A-C5		P32	June, 2024	Throat	33	F
MRSN138675	176	58	E3	tet(M), erm(A)	P33	June, 2024	Throat	27	M
MRSN138681	15	3.1	A-C5		P34	June, 2024	Skin	30	M
MRSN139528	28	1	A-C3		P35	June, 2024	Throat	33	M
MRSN139530	15	3.1	A-C5		P36	June, 2024	Skin	2	M
MRSN141495	49	75	E6		P37	July, 2024	Skin	37	M
MRSN141735	101	89	E4		P38	July, 2024	Throat	7	M
MRSN143548	28	1.95	A-C3		P39	August, 2024	Other	33	F
MRSN143696	399	77	E4	tet(M), erm(T)	P40	August, 2024	Throat	28	M
MRSN144673	-	33	D4		P41	August, 2024	Skin	24	M
MRSN146330	39	4	E1		P42	September, 2024	Throat	30	M
MRSN146741	101	89	E4		P43	October, 2024	Skin	61	F
MRSN148466	433	49	E3	erm(A), tet(M), aph(3')-IIIa, sat4, ant(6)-Ia	P44	October, 2024	Skin	22	M
MRSN149930	36	12	A-C4		P45	November, 2024	Throat	25	F
MRSN149931	15	3.1	A-C5		P46	November, 2024	Throat	23	F
MRSN150492	433	49	E3	erm(A), tet(M), aph(3')-IIIa, sat4, ant(6)-Ia	P47	November, 2024	Other	61	F
MRSN151850	182	101	D4		P48	December, 2024	Skin	22	M
MRSN152789	101	89	E4		P49	January, 2025	Skin	24	F
MRSN154312	15	3.1	A-C5		P50	January, 2025	Urine	9	F
MRSN156263	334	82	E3	ant(6)-Ia, sat4, aph(3')-IIIa, tet(M), erm(A)	P51	February, 2025	Other	1	M
In silico non-typeable MLST strains; (-).						,
