# Supplementary material for: Routine genomic surveillance in a military healthcare facility detected a community-based Group A Streptococcus outbreak associated with grappling sports
Source: Infect Control Hosp Epidemiol. 2025 Nov 26;47(2):202–5. doi: 10.1017/ice.2025.10367 (PMC12926333; doi:10.1017/ice.2025.10367)
Supplement: Vargas-Cuebas et al. supplementary material 2 — Vargas-Cuebas et al. supplementary material [file S0899823X2510367Xsup002.xlsx]

## Sheet: Table S2
Table S2. S. pyogenes (GAS) ST-82 outbreak cases and associated facilities.
Facility	Associated Cases	Grappling-Sports Related
Gym A	1	No
Gym B	2	Yes
Gym C	1	No
Gym D	1	No
Gym E	1	No
Gym F	1	No
Gym G	11	Yes
Gym H	1	Yes
Gym I	2	Yes
